# Supplementary material for: Diet and SIRT1 Genotype Interact to Modulate Aging-Related Processes in Patients with Coronary Heart Disease: From the CORDIOPREV Study
Source: Nutrients. 2022 Sep 14;14(18):3789. doi: 10.3390/nu14183789 (PMC9504765; doi:10.3390/nu14183789)
Supplement: Supplementary file 1 [file nutrients-14-03789-s001.zip]

Archive with 1 entries (1 files):
- nutrients-1887384-supplementary.pdf
